# Supplementary material for: Adsorption of Pb2+ and Cd2+ from Aqueous Solutions by Porous Carbon Foam Derived from Biomass Phenolic Resin
Source: Int J Mol Sci. 2025 Jul 28;26(15):7302. doi: 10.3390/ijms26157302 (PMC12346760; doi:10.3390/ijms26157302)
Supplement: Supplementary file 1 [file ijms-26-07302-s001.zip]

Archive with 2 entries (1 files):
- Table S1/
- Table S1/Table S1.pdf
